# Supplementary material for: Prefrontal Cortical Near-Infrared Spectroscopy for Acute Pain Assessment in Infants: A Feasibility Study
Source: J Clin Med. 2025 Apr 7;14(7):2525. doi: 10.3390/jcm14072525 (PMC11989543; doi:10.3390/jcm14072525)
Supplement: Supplementary file 1 [file jcm-14-02525-s001.zip]

Archive with 1 entries (1 files):
- jcm-3477459-supplementary.pdf
